# Supplementary material for: Radiographic assessment of maxillary sinus membrane and lateral wall thickness using cone-beam CT in different facial types in southwestern Saudi Arabia
Source: PLoS One. 2024 Mar 25;19(3):e0298403. doi: 10.1371/journal.pone.0298403 (PMC10962825; doi:10.1371/journal.pone.0298403)
Supplement: S1 Dataset — (XLSX) [file pone.0298403.s001.xlsx]

## Sheet: Sheet1
Sr no	File no	Age	Gender	Facial index			Membrane thickness u5			Lateral wall thickness			Membrane thickness u6			Lateral wall thickness
				Na-gn	Bi-zy	% value	Point A	Point B	Point C	Point A	Point B	Point C	Point A	Point B	Point C	Point A	Point B	Point C
						#DIV/0!
1	1095140	27	M	112	110.4	#VALUE!	0.9	0.8	1	1.1	0.9	0.6	1.5	1.5	1.4	2	1.7	1.9
						#DIV/0!	1.7	1.6	1.4	1.7	1	0.8	0.4	0.4	0.5	1.2	1.6	1.7
2	1095141	37	F	116.2	119.20	#VALUE!	2.4	1.2	0.5	3.3	3.2	2.4	1.4	0.9	0.8	1.4	1.7	2.1
						#DIV/0!	0.6	0.4	0.4	2	2.2	2.5	0.3	0.3	0.2	0.2	0.7	0.6
3	1089444	41	F	120.4	116.2	#VALUE!	1.2	1.1	1.4	1.6	1.3	1.8	1.7	1.5	1.4	2.5	2.4	2.2
						#DIV/0!	1.2	1.6	0.4	0.6	1.9	1.7	1.1	1	2	3.4	3.1	2.8
4	1066232	41	F	108.8	122.8	#VALUE!	2.3	1.6	1.4	3	1.8	1.2	0.9	0.6	0.3	2	1.8	1.7
						#DIV/0!	2.7	2.3	2.2	2.2	2.1	2	2.6	2.1	1.9	1.4	1.2	1
5	1084770	24	M	129.8	114.8	#VALUE!	1.7	1.6	1.7	1.3	1.5	1.6	1.4	0.9	0.4	2.9	3.2	2.9
						#DIV/0!	0.7	0.8	0.6	1.2	1.1	1	1.7	0.9	0.6	0.9	1	1.2
6	1087945	19	M	119.5	123.6	#VALUE!	1.4	1.4	1.2	3.2	2.6	3	3.4	1.4	0.5	1.3	1.3	0.7
						#DIV/0!	1.1	1	0.9	3.1	2.2	1.9	0.5	0.3	0.2	1.1	0.9	0.6
7	1092122	29	F	119.7	111.3	#VALUE!	1.1	0.9	1	4.1	3.2	2.2	0.4	0.3	0.4	1.1	1.1	1
						#DIV/0!	2.2	2.2	1.9	3.4	2.7	2.8	0.9	0.7	0.8	1.8	1.9	2
8	1092836	22	F	111.2	117.3	#VALUE!	1.9	1.9	1.2	1.2	1.5	1.2	1.5	1.7	1.9	2.8	2.6	3.2
						#DIV/0!	2.1	2	1.9	1.8	1.0	1.1	1.5	1.3	1.1	4.5	4.6	4.3
9	1099483	30	M	124.8	124.9	#VALUE!	0.9	1.1	1.7	2.9	2.1	1.7	0.8	0.8	0.5	2.6	2.0	1.7
						#DIV/0!	1.1	1.2	1.1	1.7	1.7	1.7	0.8	0.6	0.5	0,9	0.8	0.6
10	1099666	27	F	108.14	109.8	#VALUE!	1.3	1.2	0.9	3	2.3	2.2	0.8	0.7	0.7	1.4	1.1	1.3
						#DIV/0!	3.6	4.5	2	1.4	1.2	1.3	6	5.5		1.5	1.2	1.2
11	1099682	32	M	120.2	124.4	#VALUE!	1.4	1.1	1	1.8	2	1.4	0.3	0.4	0.2	0.6	0.9	0.9
						#DIV/0!	0.9	1	1.1	0.9	1.1	1.2	0.3	0.2	0.2	1.1	.9	0.8
12	1102330	18	M	121.6	122.9	#VALUE!	2	1.6	2.5	1.6	2.9	3.3	1.1	1	0.9	0.8	0.7	0.6
						#DIV/0!	1.1	1.7	2	2.8	2.8	3.1	1.4	1.3	0.9	1.9	1.5	1.1
13	88753	34	F	112.3	116.1	#VALUE!	1.4	1.2	1.2	1.2	1	1	2.4	1.5	0.9	2.4	1.5	0.9
						#DIV/0!	1.4	1.5	2.3	1.1	1.2	1.2	1.8	1.4	0.8	1.6	1.5	1.3
14	90466	22	M	125.8	121.6	#VALUE!	1.3	1.3	1.9	1.3	1.7	0.6	0.9	0.9	0.9	3.1	3.1	3.2
						#DIV/0!	1.7	1.3	1.3	2.1	2.5	1.3	1.3	1.1	0.8	3.1	2.4	2.4
15	1083404	19	F	108	118.1	#VALUE!	1.6	1.5	1.1	3.1	2.2	1.8	0.3	0.2	0.1	1.8	1.7	2
						#DIV/0!	2	2.5	1.7	2.3	2.3	2.2	0.4	0.4	0.2	1.8	1.9	2.1
16	1089216	19	M	115	121.2	#VALUE!	2	1.7	0.9	3.4	2.6	2.7	1.8	1.4	0.6	1.4	1.2	1.6
						#DIV/0!	0.9	0.8	0.8	2.2	2.1	2	0.3	0.2	0.6	0.9	0.9	0.8
17	1093948	34	F	114.5	114.8	#VALUE!	1.2	1.5	1.4	1.6	1.7	1.7	2.2	2.1	2.6	3.1	3.3	2.9
						#DIV/0!	1.8	1.7	1.5	3	1.7	1.2	1.2	2	2.3	3.4	2.9	2.9
18	1094330	52	F	115.6	122.3	#VALUE!	1.3	1.2	1.7	2.1	2.5	3.1	0.6	0.5	0.3	2.8	2.7	3.3
						#DIV/0!	1.1	1.8	1.5	1.7	2.2	2.2	0.4	0.2	0.5	1.7	1.5	1.5
19	1095149	30	M	111	123.2	#VALUE!	1.1	1.1	1.4	2.2	1.2	0.9	0.3	0.3	0.4	0.9	1	1.1
						#DIV/0!	1.1	1	0.9	1.1	1.4	1.9	0.2	0.4	0.6	1	1.1	1.2
20	1097314	49	F	116.6	112.8		1.7	1.4	1.3	2.5	2	1.4	0.9	0.6	1.3	2.3	2.5	2.6
							3.1	2.9	3.3	1.8	2.5	1.8	0.9	0.8	0.7	1.8	1.6	1.7
21	1095299	29	F	106	111.2	#VALUE!	0.5	0.4	0.4	1.6	0.9	1	0.6	0.5	0.3	0.9	0.8	1
						#DIV/0!	1.2	0.9	0.6	1.2	1.4	1.5	0.6	0.4	0.4	1.1	1.2	1.1
22	1095311	44	F	108.8	112.8	#VALUE!	1.7	1.7	0.9	1.6	1.6	1.4	0.6	0.4	0.3	2.8	2.4	2
						#DIV/0!	1.6	1.2	1.	0.8	0.9	0.7	0.6	0.3	0.1	2	2	1.8
23	1095325	30	M	122	127.2	#VALUE!	1.4	1.2	0.8	2.6	1.6	1.5	4.5	2.8	0.9	1.5	1.2	1.3
						#DIV/0!	0.7	1.1	0.8	1.9	2.2	1.1	0.6	0.4	0.3	1.7	1.1	1.1
24	1095329	32	M	115.2	119.6	#VALUE!	0.8	0.4	0.3	1.4	0.9	0.9	0.6	0.4	0.3	3.1	2	2
						#DIV/0!	0.7	0.4	0.2	1.1	1.1	0.9	1.4	0.7	0.6	2.8	4	2.6
25	1099325	20	F	124.8	114.9	#VALUE!	1.6	1.2	1.1	2	2.5	2.7	1.6	1.2	0.9	0.7	0.7	0.6
						#DIV/0!	0.7	0.8	0.6	1.2	1.1	1	1.7	0.9	0.6	1.4	1.1	1.3
26	1101143	20	F	110.4	113.6	#VALUE!	1.2	0.9	0.8	3	2.9	3	2.1	1.1	0.6	1.4	1.5	2.2
						#DIV/0!	1.7	1.9	1.2	2.8	1.8	2	0.7	1.2	0.9	1.6	0.9	1.1
27	1102340	20	F	105.71	107.6	#VALUE!	1.7	1.1	0.8	3.3	3.1	3.4	0.8	0.7	0.6	2	1.2	0.9
						#DIV/0!	1.7	1.6	0.9	2.6	2.4	2.5	1.2	0.9	0.7	2	2	2.2
28	1105540	19	M	140.4	119.3	#VALUE!	1.7	1.2		0.8	2.4	2.4	0.9	0.8	0.7	1.6	1.8	1.2
						#DIV/0!	1.6	1.7	19	0.8	0.8	0.7	5.4	3.1	2	1.7	2.1	2.8
29	1097314	38	F	118.1	113.6		0.9	0.6	1	1.4	1.2	1.1	0.9	0.8	0.6	2.3	2.2	1.6
							1.9	1.4	1.4	1.4	1.2	1.1	1.2	0.9	0.6	3.2	3.4	3.6
30	87143	25	F	109	116.1	#VALUE!	0.4	0.6	0.9	2	2.1	1.7	3.1	1.2	0.6	1.5	1.2	1.4
			F			#DIV/0!	1.3	1.1	1.5	1.7	1.6	1.2	2	1.8	1	0.9	0.8	1
31	89161	28	M	111.7	122.2	#VALUE!	1.65	1.2	0.8	1.6	1.2	0.8	0.4	0.89	1.13	1.2	0.9	1.1
							2	1.6	0.8	1.2	1.4	1.8	0.6	0.6	0.4	0.9	1	1.2
32	108077	30	M	115.5	115.7	#VALUE!	2.2	0.9	1.3	2.4	1.5	1.7	0.6	1.1	1.2	1.5	1.5	1.6
							1.9	1.4	1.7	1.6	1.6	1.8	2.2	1.5	1.3	2.7	2.5	2.6
33	39564	18	M	106	107.1	#VALUE!	1.4	0.9	0.7	1	1.2	1.4	7	7	6.7	1.9	1.6	1.6
						#DIV/0!	16.3	13.1	2.8	1.2	1	1.2	13.7	8.5	6.6	1.9	2.1	2.6
34	93715	47	F	114.8	109.9	#VALUE!	1.6	1.1	1.9	1.4	1.2	1.1	2	2.3	2.3	3.3	1.7	1.7
						#DIV/0!	1.7	1.2	1.6	1.3	1.4	1	1.5	1.2	1.8	2	1.7	2.1
35	103273	19	F	122.2	109.2	#VALUE!	1.5	1.6	1.1	2.1	1.9	1.8	1.5	1.3	0.9	1.9	1.8	1.4
						#DIV/0!	2.2	2.1	2.3	1.3	1.3	1.8	4.2	1.9	1.4	1.9	2.1	2.2
36	92164	60	F	107.8	109	#VALUE!	3.8	3.9	1.2	1.1	1.1	1.2	1.4	1.2	1.1	0.7	0.8	0.8
						#DIV/0!	5.8	2.8	2.2	1.1	1.3	2	3.4	2.1	1.2	0.7	0.6	1
37	90531	18	F	104.4	109.4	#VALUE!	1.7	1.9	2.2	0.9	1.4	1.5	1.2	1.3	1	2.3	2.2	2.7
						#DIV/0!	2.2	2.5	2.4	2	2.3	2.4	1.3	1.2	1.5	3	4.2	5.4
38	92949	28	M	106.2	113.4	#VALUE!	3.3	3.2	3.8	3.5	3.3	3.9	1.7	1.4	1.8	1.9	3	3.4
						#DIV/0!	2.2	1.9	2.2	1.6	1.6	1.8	2.2	1.5	1.3	2.7	2.5	2.6
39	19291	40	M	128.6	115.9	#VALUE!	2.5	4.1	4.5	1.1	1.2	1.2	2.2	1.5	1.1	1.2	0.9	0.8
						#DIV/0!	0.7	0.6	0.5	1	1.1	1.1	0.9	0.9	0.8	0.7	0.9	1.1
40	89689	23	M	116.3	118.1	#VALUE!	2.3	1.6	1.3	0.6	0.7	0.7	0.6	0.7	0.8	2.2	1.8	1.8
						#DIV/0!	1.7	1.5	1.8	1.3	1	1.1	1.7	1.5	0.7	1.6	1.6	1.5
41	40301	33	M	111.9	105	#VALUE!	1.3	0.3	1.8	1.5	1.9	1.1	0.9	0.8	0.5	1.2	1	0.7
						#DIV/0!	2.4	1	0.6	1.8	1.6	1.5	1.3	1.7	1.5	1.2	1.3	1.6
42	103273	18	F	124.2	111.3	#VALUE!	2	1.8	1.9	2.6	1.9	1.7	1.7	1.4	0.9	2	1.7	1.2
						#DIV/0!	2	2.4	1.9	1	1.1	1.1	2	0.7	0.6	2	0.8	1.3
43	38155	26	M	115.3	119.4	#VALUE!	0.8	1.4	1.2	1.9	1.1	1.3	1.5	1.4	1.3	2.1	1.4	1.5
						#DIV/0!	2.2	1.3	1.8	1	0.6	0.8	1.8	1.4	0.8	2	1.5	1
44	79556	26	M	109.7	114.2	#REF!	3	1.9	1.8	2	1.8	1.6	1.9	1.1	1.2	1	0.8	0.9
						#DIV/0!	1.3	1.1	1.5	1.3	1.5	1.5	1.2	0.8	0.3	1.5	1.2	1.3
45	14	25	M	115	113.5	#VALUE!	1.2	1.6	1.1	1.3	1.6	2	1.3	1.5	1.1	1.2	1.1	1.5
						#DIV/0!	1.9	1.7	1.9	1.3	1.2	0.9	1.9	1.8	1.3	1.5	0.8	0.8
46	88123	18	M	115.7	106.5	#VALUE!	2.3	1.9	1.7	1.6	1.4	1.3	1.4	1	0.8	0.7	0.9	1.8
						#DIV/0!	2.1	1.9	1.8	0.8	0.7	0.9	1.9	1.4	1.3	1.2	1	0.9
47	38156	18	F	114	115.9	#VALUE!	0.8	0.6	0.5	1	0.8	1.4	1.1	1.7	1.4	2.6	2.2	2.3
						#DIV/0!	0.5	0.5	0.4	1.2	1.1	1.4	1	1.1	1	3.5	2.7	3.8
48	89321	28	M	114.5	117.8	#VALUE!	2.9	1.6	1.8	1.4	1.7	1.8	2.4	0.9	1	1.7	0.9	1.2
						#DIV/0!	1.7	1.2	0.9	1.4	1.1	1.9	1.9	0.7	0.4	1.6	1.3	0.9
49	72207	24	M	116.7	115.6	#VALUE!	1.1	0.7	0.6	1.9	1.3	0.8	1.4	1.7	0.9	2	1.9	2.1
						#DIV/0!	0.3	0.5	0.8	1.1	0.9	1	1.8	1.6	1.7	2.2	1.8	1.9
50	10931	22	M	112.5	117.7	#VALUE!	2.4	1.4	1.3	1.7	1.4	1.3	1.8	1.2	1.2	1.7	1.2	1.1
						#DIV/0!	2.7	2.5	2.4	1.2	1.3	1.3	2	1.8	1	1.6	1.8	1.8
51	55387	30	M	126.3	122.7	#VALUE!	1.7	2	1.9	1.9	1.4	1	2.2	1.8	1.2	2.3	2.4	2.2
						#DIV/0!	4.6	4.2	2.3	0.9	1.2	2.6	2.9	3.9	2.2	2.4	2.1	2.1
52	65600	28	M	124.4	115.3	#VALUE!	2.1	1.7	1.7	1.2	1	1.3	1.8	1.3	1.7	2.1	2.6	1.9
						#DIV/0!	1.4	1.5	1.6	1.4	1.6	1.5	2.4	1	0.9	2	1.3	1.2
53	5240	23	M	114.1	115.4	#VALUE!	1.3	2	1.1	1.6	2.1	2.8	2.2	1.1	1.1	1.7	1.5	1.2
						#DIV/0!	1	1.3	0.9	0.9	0.7	1.2	10	8.5	5.9	1.5	1.9	1.6
54	108126	35	F	116	107.1	#VALUE!	0.9	0.5	0.6	2.9	2	1.1	4.2	2.5	1.9	1.7	1.8	2.5
						#DIV/0!	0.9	0.4	0.3	1.1	0.7	0.8	1.6	0.6	0.4	0.7	0.9	1.2
55	108077	30	F	115.5	117.5	#VALUE!	2.5	1.5	1.6	2.3	1.9	2	2.1	0.8	1	1.6	1.3	1.2
						#DIV/0!	0.8	1.1	1.4	2.3	1.6	2	1.1	0.7	0.9	1.8	0.9	1
56	50922	27	M	113.1	117.6	#VALUE!	1.2	1.2	1	1.1	1	1	1.4	1.5	1.4	1.8	1.6	1.6
						#DIV/0!	1.3	1.4	2.3	1.2	1.3	1.3	0.4	1.2	1.1	0.8	0.8	0.8
57	91501	25	M	119.8	120.1	#VALUE!	5.7	3	1.5	1.8	1.4	1.1	6.3	2.3	1.5	1.8	1.2	1.1
						#DIV/0!	2.2	1.6	1.6	1.4	1.2	1.1	1	0.6	0.2	0.8	0.4	0.8
58	71891	26	M	113.1	119.0	#VALUE!	1.6	1.7	1.8	2.9	2.3	3.3	1.8	1	0.6	2.8	2.1	3.2
						#DIV/0!	1.7	2	1	1.3	1.2	2.5	1.7	1.9	0.6	1.8	2.4	2.4
59	66692	23	M	112.3	120.8	#VALUE!	3.9	2.5	2.5	1.5	2	1.5	3.1	2.5	2.1	1.5	1	0.9
						#DIV/0!	1.6	1.7	1.3	0.7	0.6	0.7	0.8	0.8	0.5	1.2	1.1	1
60	27350	25	M	133.1	121.3	#VALUE!	2	1.8	1.8	1.2	1.1	0.9	2.2	1.7	1.3	0.9	0.8	0.7
						#DIV/0!	1.6	1.7	19	0.8	0.8	0.7	2	1.6	1.6	0.5	0.6	0.6
						#DIV/0!
